# Supplementary material for: Damage evolution during fracture by correlative microscopy with hyperspectral electron microscopy and laboratory-based microtomography
Source: Sci Adv. 2022 Apr 6;8(14):eabj6738. doi: 10.1126/sciadv.abj6738 (PMC8986107; doi:10.1126/sciadv.abj6738)
Supplement: Supplementary file 2 — Movies S1 to S3 [file sciadv.abj6738_movies_s1_to_s3.zip]

Archive with 3 entries (3 files):
- sciadv.abj6738_movie_s1.avi
- sciadv.abj6738_movie_s2.avi
- sciadv.abj6738_movie_s3.avi
